# Supplementary material for: Explainable Preoperative Automated Machine Learning Prediction Model for Cardiac Surgery-Associated Acute Kidney Injury
Source: J Clin Med. 2022 Oct 24;11(21):6264. doi: 10.3390/jcm11216264 (PMC9656700; doi:10.3390/jcm11216264)
Supplement: Supplementary file 1 [file jcm-11-06264-s001.zip]

Archive with 1 entries (1 files):
- jcm-1936903-supplementary.pdf
